# Supplementary material for: siRNA Targeting Mcl-1 Potentiates the Anticancer Activity of Andrographolide Nanosuspensions via Apoptosis in Breast Cancer Cells
Source: Pharmaceutics. 2022 Jun 3;14(6):1196. doi: 10.3390/pharmaceutics14061196 (PMC9230779; doi:10.3390/pharmaceutics14061196)
Supplement: Supplementary file 1 [file pharmaceutics-14-01196-s001.zip]

Archive with 1 entries (1 files):
- pharmaceutics-1732774-supplementary.pdf
